# Supplementary material for: Neurocognitive characterization of behaviour and mental illness through time-varying brain network analysis
Source: Nat Commun. 2026 Feb 3;17:1353. doi: 10.1038/s41467-025-67398-w (PMC12877127; doi:10.1038/s41467-025-67398-w)
Supplement: Supplementary file 4 — Source Data [file 41467_2025_67398_MOESM4_ESM.xlsx]

## Sheet: Figure 2
Figure 2a		State 1				State 2				State 3				State 4
	corr_state	REST	EFT	MID	SST	REST	EFT	MID	SST	REST	EFT	MID	SST	REST	EFT	MID	SST
State 1	REST	0	0.906689	0.875776	0.898652	0.77808	0.773434	0.717335	0.736117	0.714658	0.657151	0.720436	0.673614	0.804801	0.709949	0.648833	0.710296
	EFT	0.906689	0	0.941136	0.943182	0.70706	0.810015	0.735414	0.753489	0.574393	0.626971	0.817194	0.612659	0.784712	0.808887	0.738074	0.768498
	MID	0.875776	0.941136	0	0.966659	0.713677	0.785415	0.796133	0.777183	0.543772	0.619933	0.805398	0.605984	0.783793	0.827016	0.814275	0.827235
	SST	0.898652	0.943182	0.966659	0	0.721944	0.790087	0.773353	0.81162	0.582438	0.623433	0.845034	0.634107	0.767822	0.782593	0.758436	0.813962
State 2	REST	0.77808	0.70706	0.713677	0.721944	0	0.941202	0.914412	0.924074	0.654519	0.618731	0.629354	0.602633	0.653436	0.586679	0.537959	0.598549
	EFT	0.773434	0.810015	0.785415	0.790087	0.941202	0	0.935482	0.939105	0.65115	0.663324	0.713858	0.639688	0.66912	0.677682	0.616441	0.656668
	MID	0.717335	0.735414	0.796133	0.773353	0.914412	0.935482	0	0.939396	0.56341	0.602443	0.717599	0.570774	0.668297	0.650659	0.63823	0.655639
	SST	0.736117	0.753489	0.777183	0.81162	0.924074	0.939105	0.939396	0	0.561562	0.560417	0.784468	0.563307	0.666472	0.641843	0.621319	0.691166
State 3	REST	0.714658	0.574393	0.543772	0.582438	0.654519	0.65115	0.56341	0.561562	0	0.827364	0.426042	0.882669	0.561723	0.444233	0.381367	0.441433
	EFT	0.657151	0.626971	0.619933	0.623433	0.618731	0.663324	0.602443	0.560417	0.827364	0	0.441801	0.964871	0.631286	0.608249	0.532695	0.565493
	MID	0.720436	0.817194	0.805398	0.845034	0.629354	0.713858	0.717599	0.784468	0.426042	0.441801	0	0.45813	0.683758	0.633268	0.629906	0.66432
	SST	0.673614	0.612659	0.605984	0.634107	0.602633	0.639688	0.570774	0.563307	0.882669	0.964871	0.45813	0	0.615912	0.561629	0.500654	0.557089
State 4	REST	0.804801	0.784712	0.783793	0.767822	0.653436	0.66912	0.668297	0.666472	0.561723	0.631286	0.683758	0.615912	0	0.874408	0.835237	0.872573
	EFT	0.709949	0.808887	0.827016	0.782593	0.586679	0.677682	0.650659	0.641843	0.444233	0.608249	0.633268	0.561629	0.874408	0	0.971765	0.956872
	MID	0.648833	0.738074	0.814275	0.758436	0.537959	0.616441	0.63823	0.621319	0.381367	0.532695	0.629906	0.500654	0.835237	0.971765	0	0.966574
	SST	0.710296	0.768498	0.827235	0.813962	0.598549	0.656668	0.655639	0.691166	0.441433	0.565493	0.66432	0.557089	0.872573	0.956872	0.966574	0
Figure 2b-c
	Modularity	State 1	State 2	State 3	State 4		Participation_coef_pos	State 1	State 2	State 3	State 4		Participation_coef_neg	State 1	State 2	State 3	State 4
	REST	2.14328	3.19532	3.53051	2.72198		REST	0.556303	0.188814	0.19031	0.444081		REST	0.76224	0.19089	0.159953	0.536692
	EFT	2.13771	2.93654	3.31883	3.07856		EFT	0.598893	0.325032	0.208914	0.208109		EFT	0.805248	0.311181	0.171581	0.234031
	MID	2.18333	3.11336	3.15385	3.24807		MID	0.646858	0.323536	0.239425	0.187737		MID	0.808966	0.278592	0.26128	0.196242
	SST	2.3042	3.04459	3.45703	3.2684		SST	0.574639	0.297593	0.184967	0.178911		SST	0.749871	0.29193	0.151244	0.187308

## Sheet: Figure 3
EFT, group level
corr_task_state	State 1	State 2	State 3	State 4		p_task_state	State 1	State 2	State 3	State 4
Angry faces	0.26819	-0.429618	-0.127164	0.413743		Angry faces	0.000232523	1.16003e-09	0.0854004	5.29081e-09		FDR sig
Neutral faces	0.391239	-0.442712	-0.128808	0.159129		Neutral faces	3.98928e-08	3.12303e-10	0.0814051	0.0309599
Happy faces	0.146345	-0.263878	-0.00443504	0.159902		Happy faces	0.0474489	0.000295304	0.952355	0.0301427
Non-face	-0.606017	0.849993	0.198931	-0.548434		Non-face	7.88004e-20	1.51244e-52	0.00678636	7.70426e-16
MID, group level
corr_task_state	State 1	State 2	State 3	State 4		p_task_state	State 1	State 2	State 3	State 4
Large-win	0.167351	-0.200832	0.106018	-0.00119913		Large-win	0.0239409	0.00655857	0.154323	0.987182
Small-win	-0.115342	0.135753	-0.0146239	-0.0432748		Small-win	0.121018	0.0676603	0.844658	0.561875
No-win	-0.0577913	0.0594984	-0.0607835	0.0318398		No-win	0.438385	0.424955	0.415005	0.669604
SST, individual level
tstat_task_state	State 1	State 2	State 3	State 4		p_task_state	State 1	State 2	State 3	State 4
Stop-success	2.59566	-4.60203	1.92173	0.316113		Stop-success	0.00955463	4.62601e-06	0.055151	0.751972
Stop-failure	-0.471495	-1.11537	-0.461051	2.09629		Stop-failure	0.637372	0.264913	0.644943	0.0362662
Go too-late	-7.03637	-8.49943	15.8631	-4.01413		Go too-late	5.32083e-12	1.50617e-16	2.87579e-43	6.72083e-05
Go wrong	4.31605	-10.3264	-0.587137	4.75139		Go wrong	1.72049e-05	5.4485e-24	0.557355	2.27105e-06

## Sheet: Figrue 4
	REST					EFT					MID					SST
Beh_weights	State 1	State 2	State 3	State 4		State 1	State 2	State 3	State 4		State 1	State 2	State 3	State 4		State 1	State 2	State 3	State 4
DAWBA-SpePho	0	0	-0.204161	0.205549		-0.349351	0	0	0		-0.217891	0.172098	0	-0.0993015		0	0.0653089	0.020081	0.0267995
DAWBA-SocPho	0	0	-0.0463981	0.0823857		0	0.0168652	-0.33773	-0.494426		0.12228	0.289632	0	-0.262093		0	0.246131	0	-0.150541
DAWBA-AgoPho	0	0	-0.196612	0.253649		0	0	-0.0370903	0		0.0356704	0.111293	0	-0.163979		0	0.0247048	0	-0.252195
DAWBA-GenAnx	0	0	-0.0567908	0.0622516		0	0	-0.345632	0		0.0647038	0.15826	0	-0.0403836		0	0.00545624	0	-0.202177
DAWBA-Dep	0	0	-0.194284	0.161317		0	0	0	-0.414515		0.0879927	0.270552	0	-0.13989		0	0.228761	0.100015	-0.143438
DAWBA-ED	0	0	0.252191	-0.177841		0	0	0	0		0.207689	0.25658	0	-0.0710054		0	0.211552	0	-0.18787
SDQ-Emotion	0	0	-0.0061354	0.371409		0	0.0367767	-0.0694059	0		0.345098	0.318983	0	-0.251844		0	0.30017	0.0716476	-0.438687
SDQ-Peer	0	0	0.134082	0.168448		-0.227213	0	-0.186973	0		0.133341	0.0468414	0	-0.131075		0	-0.0261863	0.0520042	0.0501663
ADRS-Dep	0	0	0.0812593	0.254623		0	0	-0.0119812	-0.284737		-0.0787198	0.261877	0	-0.187188		0	0.0984643	0.288218	-0.191086
DAWBA-OCD	0	0	-0.0700069	0.213539		0	0.946202	-0.0692427	-0.0370991		0.271753	0.263633	0	-0.288552		0	0.341121	0	-0.196802
DAWBA-ADHD	0	-0.16345	0.24329	0		0	0	0	-0.121891		-0.0488195	0.0141056	0	0.0312748		0	0.145652	0	0.0521485
SDQ-Conduct	0	0	-0.263269	-0.080466		-0.0130152	0	0	0		0.0128751	0.00758664	0	0.0884565		0	0.0167453	0	0.224106
SDQ-Hyper	0	0	0.00950923	0.0789446		0	0	0.225184	-0.324793		0.0854913	0.0644694	1	-0.149084		0	0.227802	0	-0.0311898
ESPAD-SmokFre	0	0	-0.273008	-0.218638		0	0	0.0806159	0.0397001		0.00645916	-0.225112	0	0.290223		-0.850219	-0.0918053	0.620978	0.159038
ESPAD-DrinkOcc	0	0	0.125147	-0.0742319		0	0	0.253664	0		-0.116797	0.0687739	0	-0.215584		0	0.100593	0.243996	0.0272534
ESPAD-DrinkFive	0	0	0.295632	0.037947		0.532435	0	0.282442	-0.0621971		0.0152267	0.104414	0	-0.155681		0	0.132538	0.130416	-0.00434321
ESPAD-Drunk	0	0.727632	0.307479	-0.0975236		0.335575	0	0.268836	-0.462117		0.115817	0.247899	0	-0.30648		0	0.109174	0.335374	-0.0997056
AUDIT-Total	0	0.621326	0.203767	-0.040785		0	0	0.453048	-0.187674		0.144754	0.0459423	0	-0.220894		0	0.110427	0.265518	-0.140311
SURPS-Impul	0	0	0.0434544	0.105811		0	0	0.348874	0		-0.145539	-0.225347	0	0.138774		-0.25881	-0.0847807	0.192784	0.12623
SURPS-SenSeek	0	0	0.413501	-0.25638		0	0	0.0523678	0		-0.205669	-0.0599544	0	0.0854622		-0.360114	-0.179111	0.376729	0.294953
SURPS-Hopeless	0	0	-0.0914514	0.16636		0	0.231992	-0.00620784	0		-0.284579	0.272786	0	-0.0506101		-0.283661	0.220179	0.104461	-0.105632
SURPS-AnxSen	0	0	0.0287652	0.339692		0	0	-0.0476541	-0.043667		-0.0154959	0.163682	0	-0.179946		0	0.286386	-0.0186942	-0.339114
Kirby-Total	-0.972402	0	0.14375	-0.0402291		0	0	0.156974	0		0.454985	0.151584	0	-0.0859176		0	-0.108426	0	-0.159918
AGN-LatencyNeg	0	0	0.141241	0.277856		0	0	-0.27425	0.0882423		0.179031	0.0203623	0	0.0485006		0	-0.0239905	-0.251402	0.0286033
CGT-DelAversion	0.233312	0	-0.244051	-0.307778		0	0	0	0.305429		-0.192871	-0.165342	0	0.338953		0	-0.438512	0	0.242731
CGT-Deliberation	0	0	-0.101057	0.0105402		0	-0.221911	0	0		0.398083	-0.249039	0	0.156143		0	-0.18037	0	0.178116
CGT-QualDecision	0	0.240395	0.0951699	0.00954715		0	0	-0.0921736	-0.138548		0.0131505	0.197633	0	-0.182553		0	0.211873	0	-0.131071
CGT-RiskAdjust	0	0	0.192368	0.129118		0	0	0.0745163	0		-0.0149195	0.150236	0	-0.136242		0	-0.0811004	0	-0.00764384
CGT-RiskTaking	0	0	-0.0515483	-0.24351		-0.65579	0	0.0294717	0.0672811		-0.162296	-0.0613165	0	0.279851		0	-0.169047	0	0.270376

## Sheet: Figure 5
EFT specific connectivity					MID specific connectivity					SST specific connectivity
FNC Label	t_EFT	t_MID	t_SST		FNC Label	t_EFT	t_MID	t_SST		FNC Label	t_EFT	t_MID	t_SST
PCu.PCC - L.STG.pos	14.02	-1.77	-0.53		PCC.mPFC - R.IPL.MFG	-4.81	8.62	-3.2		PCC.mPFC - R.Oper	3.37	-1.1	6.8
ACC - L.STG.pos	11.98	0.72	1.04		ACC - IPS	-10.53	8.1	-0.58		PCC.mPFC - postCG	1.24	1.99	6.41
VMA - FG.ant	11.94	-1.22	2		MCC - IFG.oper	4.41	7.92	-0.36		PCC.mPFC - L.preCG	0.35	0.28	6.31
MCC - L.STG.pos	10.69	0.11	-0.84		ACC - R.IPL.MFG	-2.44	7.67	-3.05		ACC - L.preCG	-2.35	0.5	6.03
PCu.PCC - STG	10.48	-1.85	-1.54		PCC.mPFC - L.IPL.MFG	-3.64	7.44	-4.48		ACC - R.Oper	1.16	-1.25	5.87
PCu.PCC - R.STG.pos	9.73	-1.63	-2.97		ACC - IFG.oper	3.39	6.8	-2.69		PCC.mPFC - R.preCG	0.23	1.38	5.51
MFG - L.STG.pos	9.13	-0.94	0.35		PCC.mPFC - IFG.oper	6.58	6.57	-2.16		ACC - R.preCG	-1.86	-0.09	5.45
PCu - L.STG.pos	8.97	0.17	0.53		PCC.mPFC - FP	-6.87	6.22	-6.22		R.preCG - STG	0.07	0.48	5.23
ACC - R.STG.pos	8.85	0.65	-4.92		R.IPL.MFG - MCC	-1.84	5.97	-0.78		PCC.mPFC - Premotor	1.76	2.05	5.08
PCu - IFG.oper	8.5	-1.4	2.63		mPFC - postCG	0.85	5.91	0.57		Premotor - R.MTG.ant	0.63	0.45	4.77
LG - R.STG.pos	8.41	1.78	-4.55		L.preCG - R.STG.pos	-3.45	5.82	-0.31		R.Oper - L.TP	-0.06	0.42	4.67
LG - L.STG.pos	8.22	1.88	-2.11		PCu.PCC - postCG	-3.77	5.73	1.02		R.IPL.MFG - PUT	0.67	-2.27	4.61
PCC.mPFC - R.MTG.ant	8.07	-1.67	-0.36		PCC.mPFC - R.IFG.tri	-2.77	5.62	-3.21		L.IPL.MFG - R.IFG	1.39	-0.63	4.55
MFG - L.IFG.tri	7.9	3.24	-0.42		OFC - L.IPL.MFG	-0.52	5.6	-1.81		MFG - R.STG.pos	7.51	2.27	4.45
MFG - STG	7.86	-0.01	-1.64		ACC - FP	-3.63	5.58	-5.27		mPFC - R.preCG	2.21	0.87	4.44
ACC - R.MTG.ant	7.62	-3.91	-0.88		L.IPL.MFG - FG.ant	-1.57	5.5	-2.74		ACC - postCG	-3.03	1.78	4.44
MFG - R.STG.pos	7.51	2.27	4.45		L.IPL.MFG - LG	-2.18	5.39	-1.88		Premotor - L.TP	0.59	0.26	4.44
IFG.oper - FG.ant	7.43	-1.03	-0.1		OFC - R.IPL.MFG	-1.93	5.35	-0.55		mPFC - R.Oper	1.37	0.56	4.4
MCC - STG	7.41	-2.04	-0.42		SFG.med - IPS	-4.01	5.31	0.11		ACC - Premotor	0.21	1.87	4.27
PCu.PCC - IFG.oper	7.35	0.36	0.24		ACC - R.IFG.tri	-1.83	5.26	-3.66		PCC.mPFC - L.IPL	0.71	1.46	4.2

## Sheet: Figure 6
Figure 6a IMAGEN					Figure 6c STRATIFY CON					Figure 6c STRATIFY CON vs MDD,AUD
Behaviour	FNC	R2(%)	R2adj(%)		Behaviour	FNC	R2(%)	R2adj(%)		Status	FNC	R2(%)	R2adj(%)
EFT_SDQConduct	full model	1.00258	0.593837		EFT_SDQConduct	full model	4.15139	1.22918		EFT_CON vs MDD	full model	4.424	2.78742
	time-varying FNC	0.979834	0.653035			time-varying FNC	2.65599	0.296138			time-varying FNC	4.37912	3.07371
	static FNC	0.0887637	0.0065322			static FNC	2.32879	1.74742			static FNC	0.511818	0.175709
EFT_SDQPeer	full model	0.800497	0.39092		EFT_SDQPeer	full model	8.3644	5.57063		EFT_CON vs AUD	full model	0.751737	-1.00177
	time-varying FNC	0.713762	0.386085			time-varying FNC	8.214	5.98888			time-varying FNC	0.744503	-0.653461
	static FNC	0.06935	-0.0128974			static FNC	1.52142	0.935238			static FNC	0.00139769	-0.347029
EFT_ESPADSmokFreq	full model	0.992023	0.586253		EFT_ESPADSmokFreq	full model	0.915733	-2.10513		EFT_CON vs PAT	full model	1.25636	0.0432975
	time-varying FNC	0.96908	0.644655			time-varying FNC	0.665845	-1.74226			time-varying FNC	1.2381	0.269851
	static FNC	0.347762	0.266347			static FNC	0.280831	-0.312736			static FNC	0.133984	-0.108999
EFT_ESPADDrinkOccasions	full model	0.989496	0.583715		EFT_ESPADDrinkOccasions	full model	2.42025	-0.554741		MID_CON vs MDD	full model	0.507382	-1.64614
	time-varying FNC	0.705775	0.380487			time-varying FNC	2.09728	-0.276115			time-varying FNC	0.472874	-1.24311
	static FNC	0.21467	0.133146			static FNC	0.0617268	-0.533144			static FNC	0.0644103	-0.360847
EFT_ESPADDrinkFiveMore	full model	2.15294	1.75193		EFT_ESPADDrinkFiveMore	full model	4.5098	1.52573		MID_CON vs AUD	full model	3.80902	1.72697
	time-varying FNC	1.3256	1.00234			time-varying FNC	4.44681	2.07282			time-varying FNC	2.67455	0.996521
	static FNC	0.724512	0.643404			static FNC	0.116093	-0.492955			static FNC	2.06004	1.64327
EFT_ESPADDrunk	full model	0.881375	0.475152		EFT_ESPADDrunk	full model	5.00328	2.03463		MID_CON vs PAT	full model	1.30439	-0.22815
	time-varying FNC	0.72968	0.40447			time-varying FNC	5.00293	2.64276			time-varying FNC	1.14201	-0.0822405
	static FNC	0.123317	0.041718			static FNC	0.109619	-0.499469			static FNC	0.696973	0.392363
EFT_AUDITTotal	full model	1.17901	0.745963		EFT_AUDITTotal	full model	2.342	-0.635376		SST_CON vs MDD	full model	2.46416	0.69078
	time-varying FNC	1.12288	0.776549			time-varying FNC	1.63671	-0.747856			time-varying FNC	2.4235	1.00935
	static FNC	0.0224492	-0.0648675			static FNC	0.313723	-0.279648			static FNC	1.07854	0.723979
EFT_SURPSAnxietySensitivity	full model	1.12424	0.714982		EFT_SURPSAnxietySensitivity	full model	1.44586	-1.55884		SST_CON vs AUD	full model	8.29164	6.58703
	time-varying FNC	0.555498	0.226484			time-varying FNC	0.690619	-1.71688			time-varying FNC	7.70399	6.33664
	static FNC	0.219565	0.137238			static FNC	1.33069	0.743374			static FNC	6.14174	5.79794
EFT_SURPSImpulsivity	full model	1.3878	0.979638		EFT_SURPSImpulsivity	full model	3.45346	0.509965		SST_CON vs PAT	full model	4.61345	3.37466
	time-varying FNC	1.01179	0.68429			time-varying FNC	2.7694	0.412291			time-varying FNC	4.3229	3.33142
	static FNC	0.313552	0.231303			static FNC	0.0437689	-0.551209			static FNC	3.21642	2.96762
EFT_SURPSSensationSeeking	full model	0.996427	0.586644		EFT_SURPSSensationSeeking	full model	8.74905	5.96701
	time-varying FNC	0.551059	0.22203			time-varying FNC	3.82581	1.49431
	static FNC	0.357451	0.275238			static FNC	5.65589	5.09432
EFT_KirbyTotal	full model	0.919917	0.49211		EFT_KirbyTotal	full model	6.00948	3.14391
	time-varying FNC	0.914697	0.572729			time-varying FNC	4.11915	1.79476
	static FNC	0.392367	0.306646			static FNC	0.575506	-0.0163065
EFT_AGNLatencyNeg	full model	0.995419	0.590989		EFT_CGTDelayAversion	full model	0.630765	-2.45524
	time-varying FNC	0.847175	0.52341			time-varying FNC	0.531494	-1.92452
	static FNC	0.597969	0.517023			static FNC	0.0011512	-0.604902
EFT_CGTDelayAversion	full model	1.13705	0.736798		MID_SDQEmotion	full model	1.74855	-1.81128
	time-varying FNC	1.04331	0.723065			time-varying FNC	0.823532	-2.03047
	static FNC	0.276894	0.196408			static FNC	1.54571	0.852373
MID_DAWBAOCD	full model	0.832665	0.40851		MID_SURPSImpulsivity	full model	3.13181	-0.377906
	time-varying FNC	0.80391	0.464779			time-varying FNC	0.403611	-2.46247
	static FNC	0.0121616	-0.0730796			static FNC	1.09096	0.394413
MID_SDQEmotion	full model	0.97638	0.553563		MID_KirbyTotal	full model	4.13251	0.659051
	time-varying FNC	0.864196	0.525849			time-varying FNC	3.76915	0.999914
	static FNC	0.639126	0.554564			static FNC	2.98378	2.30057
MID_SURPSImpulsivity	full model	0.809312	0.384331		SST_ESPADDrinkOccasions	full model	5.33259	2.2788
	time-varying FNC	0.785386	0.44561			time-varying FNC	5.12912	2.69654
	static FNC	0.00430376	-0.0810897			static FNC	0.25112	-0.376231
MID_KirbyTotal	full model	0.839561	0.396088		SST_ESPADDrinkFiveMore	full model	3.67537	0.527511
	time-varying FNC	0.5361	0.180554			time-varying FNC	1.72855	-0.823959
	static FNC	0.687755	0.599241			static FNC	3.25676	2.64056
SST_DAWBASocPho	full model	0.847909	0.423819		SST_SURPSImpulsivity	full model	1.74409	-1.42546
	time-varying FNC	0.587979	0.248109			time-varying FNC	1.69657	-0.824026
	static FNC	0.0460263	-0.0391859			static FNC	0.0559725	-0.572606
SST_DAWBAED	full model	0.900759	0.47544		SST_CGTRiskTaking	full model	0.568273	-2.70251
	time-varying FNC	0.867502	0.527425			time-varying FNC	0.565452	-2.03414
	static FNC	0.202193	0.116823			static FNC	0.388665	-0.249869
SST_ESPADDrinkOccasions	full model	1.05004	0.628976
	time-varying FNC	0.610724	0.272665
	static FNC	0.0991139	0.0143804
SST_ESPADDrinkFiveMore	full model	0.854875	0.432981
	time-varying FNC	0.533843	0.195523
	static FNC	0.149007	0.0643157
SST_SURPSImpulsivity	full model	1.04319	0.618486
	time-varying FNC	0.8388	0.498625
	static FNC	0.0114137	-0.0741197
SST_CGTRiskTaking	full model	0.945218	0.52937
	time-varying FNC	0.796328	0.46343
	static FNC	0.599346	0.516166
